# Supplementary material for: Multiple Photolyases Protect the Marine Cyanobacterium Synechococcus from Ultraviolet Radiation
Source: mBio. 2022 Jul 20;13(4):e01511-22. doi: 10.1128/mbio.01511-22 (PMC9426592; doi:10.1128/mbio.01511-22)
Supplement: TABLE S1 [file mbio.01511-22-s0008.xls]

## Sheet: Supplemental Table S1
Supplemental Table S1: Characteristics of strains and genomes used in Figure 1 and presence/absence of the different putative photolyase genes. Colored squares above gene names refer to the protein domains shown in Fig. 1. Codes between brackets below gene names correspond to the Cyanorak v2.1 cluster number, while the name of the sub-family used in Fig. 1A from Emmerich et al. (2020) and other c…
Taxonomy /phenotype					Accession number				Metadata					Photolyase genes
Strain Name	RCC strain number	Genus	Sub-cluster or Phototype	Clade	GenBank ID	Genome size (bp)	CDS	GC %	Ocean origin	Region origin	Depth Isolation (m)	Latitude	Longitude	phr1 (CK_00001584)	phr2 (CK_00001460)	phr3 (CK_00001330)	phr4 (CK_00001540)	phr5 (CK_00001541)	phr6 (CK_00056816)	phr7 (CK_00003563)	phr8 (CK_00056885)	Reference(s) for genomes
														NewCRY	bact6-4/FeS-BCP (CryPro)	Class I CPD (CPD-I)	Class I-related CPD?		Class I-related CPD?	NewPHL	DASH (Cry-DASH)
BIOS-E4-1	2534	Synechococcus	5.1	CRD1	CP047935	3314220	4.432	55.1	Pacific Ocean	South East Pacific	40	-31.87	-91.42	1	1	1	1c	1	0	0	0	Doré et al. (2020)
BIOS-U3-1	2533	Synechococcus	5.1	CRD1	CP047936	2710834	3.439	55	Pacific Ocean	Chile upwelling	5	-34.00	-73.37	1	1	1	1c	1	0	0	0	Doré et al. (2020)
MITS9220	2571	Synechococcus	5.1	CRD1	CP047958	2424175	3.048	56.4	Pacific Ocean	Equatorial Pacific	5	0	-140.00	1	1	1	1c	1	0	0	0	Doré et al. (2020)
CC9311	1086	Synechococcus	5.1	I	CP000435	2606749	2.931	52.5	Pacific Ocean	California current (edge)	95	32.00	-124.52	1	1	1	1c	1	0	0	0	Palenik et al. (2006), Kettler et al. (2007); Dufresne et al. (2008)
MVIR-18-1	2385	Synechococcus	5.1	I	CP047942	2451974	3.042	53.4	North Sea		25	61.00	1.98	1	1	1	1c	1	0	0	0	Doré et al. (2020)
PROS-9-1	328	Synechococcus	5.1	I	CP047961	2273940	2.784	53.9	Mediterranean Sea		30	41.90	10.43	1	1	1	1c	1	0	0	0	Doré et al. (2020)
ROS8604	2380	Synechococcus	5.1	I	CP047946	2876904	3.747	54	English Channel	Britanny coast	0	48.72	-3.98	1	1	1	1c	1	0	0	0	Doré et al. (2020)
SYN20	2035	Synechococcus	5.1	I	CP047959	2728628	3.394	53.4	North Sea	Raunefjorden, Norway	2	60.27	5.21	1	1	1	1c	1	0	0	0	Doré et al. (2020)
WH8016	2535	Synechococcus	5.1	I	AGIK00000000.1	2695643	3	54.1	Atlantic Ocean	Woods Hole	0	41.52	70.67	1	1	1	1c	1	0	0	0	Unpublished
A15-44	2527	Synechococcus	5.1	II	CP047938	2621965	3.158	60.8	Atlantic Ocean	Moroccan upwelling	20	21.68	-17.83	1	1	1	1c	1	0	0	0	Doré et al. (2020)
A15-62	2374	Synechococcus	5.1	II	CP047950	2294140	2.792	59.9	Atlantic Ocean		15	17.62	-20.95	1	1	1	1c	1	0	0	0	Doré et al. (2020)
CC9605	753	Synechococcus	5.1	II	CP000110	2510660	2.733	59.2	Pacific Ocean	California current	51	30.42	-123.97	1	1	1	1c	1	0	0	0	Kettler et al. (2007); Dufresne et al. (2008)
KORDI-52	n.a.	Synechococcus	5.1	II	CP006271.1	2572069	2.773	59.1	Pacific Ocean	East China Sea	30	32.00	126.75	1	1	1	1c	1	0	0	0	Doré et al. (2020)
M16.1	791	Synechococcus	5.1	II	CP047954	2112236	2.507	61.4	Atlantic Ocean	Gulf of Mexico	275	27.70	-91.30	1	1	1	1c	1	0	0	0	Doré et al. (2020)
PROS-U-1	2369	Synechococcus	5.1	II	CP047951	2576003	3.131	58.4	Atlantic Ocean	Moroccan upwelling	5	30.13	-10.05	1	1	1	1c	1	0	0	0	Doré et al. (2020)
RS9902	2376	Synechococcus	5.1	II	CP047949	2481217	2.956	59.8	Red Sea	Gulf of Aqaba	1	29.47	34.92	1	1	1	1c	1	0	0	0	Doré et al. (2020)
RS9907	2382	Synechococcus	5.1	II	CP047944	2581635	2.973	60.4	Red Sea	Gulf of Aqaba	10	29.47	34.92	1	1	1	1c	1	0	0	0	Doré et al. (2020)
TAK9802	2528	Synechococcus	5.1	II	CP047937	2190394	2.657	60.8	Pacific Ocean	Takapoto atoll	7	-14.50	-145.33	1	1	1	1c	1	0	0	0	Doré et al. (2020)
WH8109	2033	Synechococcus	5.1	II	CP006882.1	2111515	2.62	60.1	Atlantic Ocean	Sargasso Sea	0	39.48	-70.47	1	1	1	1c	1	0	0	0	Doron et al. (2016); 16S phylogeny described in Fuller et al. (2003)
A15-24	1087	Synechococcus	5.1	III	CP047960	2305373	2.734	59.6	Atlantic Ocean	Northern Gyre (edge)	35	35.08	-20.85	1	1	1	1c	1	0	0	0	Doré et al. (2020)
A15-28	2556	Synechococcus	5.1	III	CP047931	2341586	2.771	60.1	Atlantic Ocean	Northern gyre (edge)	15	31.25	-20.72	1	1	1	1c	1	0	0	0	Doré et al. (2020)
A18-40	n.a.	Synechococcus	5.1	III	CP047956	2401547	2.798	59.5	Atlantic Ocean		2	10.90	-32.20	1	1	1	1c	1	0	0	0	Doré et al. (2020)
A18-46.1	n.a.	Synechococcus	5.1	III	CP047955	2471770	2.914	59.3	Atlantic Ocean		15	10.90	-32.20	1	1	1	1c	1	0	0	0	Doré et al. (2020)
BOUM118	2379	Synechococcus	5.1	III	CP047947	2326334	2.756	59.8	Mediterranean Sea		5	33.63	32.63	1	1	1	1c	1	0	0	0	Doré et al. (2020)
RS9915	2553	Synechococcus	5.1	III	CP047934	2417983	2.872	59.5	Red Sea	Gulf of Aqaba	10	29.47	34.92	1	1	1	1c	1	0	0	0	Doré et al. (2020)
WH8102	539	Synechococcus	5.1	III	BX548020	2434429	2.778	59.4	Atlantic Ocean	Carribean Sea	0	22.48	-65.60	1	1	1	1c	1	0	0	0	Palenik et al. (2003); Kettler et al. (2007); Dufresne et al. (2008)
WH8103	2366	Synechococcus	5.1	III	LN847356	2429688	2.843	59.5	Atlantic Ocean		0	28.50	-67	1	1	1	1c	1	0	0	0	Farrant et al. (2015); Doré et al. (2020)
BL107	515	Synechococcus	5.1	IV	AATZ00000000	2285035	2.503	55	Mediterranean Sea	Spanish coast	1800	41.72	3.55	1	1	1	1c	1	0	0	0	Dufresne et al. (2008)
CC9902	2673	Synechococcus	5.1	IV	CP000097	2234829	2.387	54.2	Pacific Ocean	California current	5	32.15	-117.42	1	1	1	1c	1	0	0	0	Dufresne et al. (2008)
RS9916	555	Synechococcus	5.1	IX	AAUA00000000	2664874	2.955	59.8	Red Sea	Gulf of Aqaba	10	29.47	34.92	1	1	1	1c	1	0	0	0	Dufresne et al. (2008)
KORDI-100	n.a.	Synechococcus	5.1	UC-A	CP006269.1	2789000	3.013	57.5	Pacific Ocean	North Pacific	0	9.27	158.42	1	1	1	1c	1	0	0	0	Doré et al. (2020)
BMK-MC-1	2438	Synechococcus	5.1	V	CP047939	2601150	3.08	60.4	Mediterranean Sea	Naples Bay	23	40.80	14.25	1	1	1	1c	1	0	0	0	Doré et al. (2020)
WH7803	752	Synechococcus	5.1	V	CT971583	2366981	2.583	60.2	Atlantic Ocean	Sargasso Sea	25	33.75	-67.50	1	1	1	1c	1	0	0	0	Dufresne et al. (2008)
MEDNS5	2368	Synechococcus	5.1	VI	CP047952	2284343	2.758	59.1	Mediterranean Sea		80	41.00	6.00	1	1	1	1c	1	0	0	0	Doré et al. (2020)
PROS-7-1	2381	Synechococcus	5.1	VI	CP047945	2565218	2.879	59.3	Mediterranean Sea		5	37.40	15.62	1	1	1	1c	1	0	0	0	Doré et al. (2020)
WH7805	1085	Synechococcus	5.1	VI	AAOK00000000	2627147	2.881	57.5	Atlantic Ocean	Sargasso Sea	0	33.73	-67.50	1	1	1	1c	1	0	0	0	Dufresne et al. (2008)
A15-60	2554	Synechococcus	5.1	VII	CP047933	2543402	3.076	58.2	Atlantic Ocean		10	17.62	-20.95	1	1	1	1c	1	0	0	0	Doré et al. (2020)
A18-25c	n.a.	Synechococcus	5.1	VII	CP047957	2511360	3.035	58.2	Atlantic Ocean		74	27.63	-37.03	1	1	1	1c	1	0	0	0	Doré et al. (2020)
NOUM97013	2433	Synechococcus	5.1	VII	CP047941	2552712	2.951	58.8	Pacific Ocean	Equatorial Pacific	0	-22.33	166.33	1	1	1	1c	1	0	0	0	Doré et al. (2020)
RS9909	2383	Synechococcus	5.1	VIII	CP047943	2603169	2.811	64.4	Red Sea	Gulf of Aqaba	10	29.47	34.92	1	1	1	1c	1	0	0	0	Doré et al. (2020)
RS9917	556	Synechococcus	5.1	VIII	AANP00000000	2584919	2.786	64.8	Red Sea	Gulf of Aqaba	10	29.47	34.92	1	1	1	1c	1	0	0	0	Dufresne et al. (2008)
WH8101	2555	Synechococcus	5.1	VIII	CP047932	2623023	2.884	63.3	Atlantic Ocean	East coast USA	0	41.52	70.67	1	1	1	1c	1	0	0	0	Marston and Polson (2020); Doré et al. (2020)
A15-127	2378	Synechococcus	5.1	WPC1	CP047948	2543463	2.837	60.6	Atlantic Ocean		45	-31.12	-3.92	1	1	1	1c	1	0	0	0	Doré et al. (2020)
KORDI-49	n.a.	Synechococcus	5.1	WPC1	CP006270.1	2585813	2.667	61.4	Pacific Ocean	East China Sea	20	32.50	126.00	1	1	1	1c	1	0	0	0	Doré et al. (2020)
CC9616	n.a.	Synechococcus	5.1	XX	AZXL00000000.1	2645910	3.221	56.5	Pacific Ocean	California current	0	30.00	-124	1	1	1	1c	1	0	0	0	Unpublished
CB0101	n.a.	Cyanobiuma	5.2	n.a.	ADXL00000000	2691045	3.01	64.2	Atlantic Ocean	Chesapeake Bay	0	39.00	-77.00	1b	1c	1	1c	1	0	0	0	Marsan et al. (2014)
CB0205	n.a.	Cyanobiuma	5.2	n.a.	ADXM00000000	2431158	2.724	52	Atlantic Ocean	Chesapeake Bay	0	38.30	-76.28	1	1c	1	1c	1	0	0	0	Coutinho et al. (2016)
WH5701	1084	Cyanobiuma	5.2	n.a.	AANO00000000	3051556	3.114	66	Atlantic Ocean	Long Island Sound	0	41.10	-72.90	1	1	1	1c	1	0	0	0	Dufresne et al. (2008)
NS01	2436	Cyanobium	5.2	n.a.	CP047940	2748087	2.955	67.9	North Sea		0	55.00	4.00	1b	1	1	0	0	1c	0	0	Doré et al. (2020)
PCC7001	n.a.	Cyanobium	5.2	n.a.	NZ_ABSE01000000	2832412	2.8	68.7	n.a.	Intertidal mud, City Island, NY	0	40.26	-76.89	1	1c	1	0	0	1c	0	0	Shih et al. (2013)
PCC6307	n.a.	Cyanobium	5.2	n.a.	CP003495	3342364	3.287	68.7	n.a.	Lake near Madison, WI	0	43.10	-89.40	1	1	1	0	0	0	0	1	Shih et al. (2013)
MINOS11	2319	Synechococcus	5.3	n.a.	CP047953	2284343	2.678	60.5	Mediterranean Sea		20	34.00	18.00	1	1c	1	1c	1	0	0	0	Doré et al. (2020)
RCC307	307	Synechococcus	5.3	n.a.	CT978603	2224915	2.557	60.8	Mediterranean Sea		15	39.17	6.18	1	1c	1	1c	1	0	0	0	Dufresne et al. (2008)
EQPAC1	278	Prochlorococcus	HL	HLI	JNAG00000000	1655089	1.94	30.8	Pacific Ocean	Equatorial Pacific	30	0.00	180	0	1	1	0	0	0	1	0	Biller et al. (2014)
MED4	151	Prochlorococcus	HL	HLI	BX548174	1657991	1.96	30.8	Mediterranean Sea	Gulf of Lion	5	43.12	6.87	0	1	1	0	0	0	1	0	Rocap et al. (2003); Kettler et al. (2007); Dufresne et al. (2008)
MIT9515	n.a.	Prochlorococcus	HL	HLI	CP000552	1704176	1.909	30.8	Pacific Ocean	Equatorial Pacific	15	-5.70	-107.1	1	1	1	0	0	0	1	0	Kettler et al. (2007)
AS9601	n.a.	Prochlorococcus	HL	HLII	CP000551	1669886	1.921	31.3	Indian Ocean	Arabian Sea	50	19.00	67	1	1	1	0	0	0	1	0	Kettler et al. (2007)
GP2	296	Prochlorococcus	HL	HLII	JNAH00000000	1624810	1.87	31.2	Pacific Ocean	Western Pacific	150	8.00	136	1	1	1	0	0	0	1	0	Biller et al. (2014)
MIT0604	n.a.	Prochlorococcus	HL	HLII	CP007753	1780061	2.07	31.2	Pacific Ocean	Station ALOHA	175	22.75	-158.00	1	1	1	0	0	0	1	0	Biller et al. (2014)
MIT9123	n.a.	Prochlorococcus	HL	HLII	JNAK00000000	1698598	1.986	31	Pacific Ocean	Tropical Pacific	25	-15.00	-135.00	1b	1b	1	0	0	0	1	0	Biller et al. (2014)
MIT9201	n.a.	Prochlorococcus	HL	HLII	JNAL00000000	1673653	1.965	31.3	Pacific Ocean	Tropical Pacific	0	-12.00	-145.42	1	1	1	0	0	0	1	0	Biller et al. (2014)
MIT9202	n.a.	Prochlorococcus	HL	HLII	ACDW00000000	1691453	1.928	31.1	Pacific Ocean	South Pacific	79	-12.00	-145.42	1	1	1	0	0	0	1	0	Biller et al. (2014)
MIT9215	n.a.	Prochlorococcus	HL	HLII	CP000825	1738790	1.987	31.1	Pacific Ocean	Equatorial Pacific	5	0.00	-140.00	1	1	1	0	0	0	1	0	Kettler et al. (2007)
MIT9301	3377	Prochlorococcus	HL	HLII	CP000576	1641879	1.908	31.3	Atlantic Ocean	Sargasso Sea	90	34.00	-66.00	1	1	1	0	0	0	1	0	Kettler et al. (2007)
MIT9302	n.a.	Prochlorococcus	HL	HLII	JNAM00000000	1746143	2.005	31.1	Atlantic Ocean	Sargasso Sea	100	34.75	-66.19	1	1	1	0	0	0	1	0	Biller et al. (2014)
MIT9312	n.a.	Prochlorococcus	HL	HLII	CP000111	1709204	1.962	31.2	Atlantic Ocean	Gulf Stream	135	37.51	-68.24	1	1	1	0	0	0	1	0	Coleman et al. (2006); Kettler et al. (2007)
MIT9314	n.a.	Prochlorococcus	HL	HLII	JNAO00000000	1691306	1.979	31.2	Atlantic Ocean	Gulf Stream	180	37.51	-64.24	1	1	1	0	0	0	1	0	Biller et al. (2014)
MIT9321	n.a.	Prochlorococcus	HL	HLII	JNAP00000000	1659114	1.945	31.2	Pacific Ocean	Equatorial Pacific	50	1.00	-92.00	1	1	1	0	0	0	1	0	Biller et al. (2014)
SB	n.a.	Prochlorococcus	HL	HLII	JNAS00000000	1669973	1.92	31.5	Pacific Ocean	Western Pacific	40	35.00	138.3	1	1	1	0	0	0	1	0	Biller et al., 2014
MIT0801	n.a.	Prochlorococcus	LL	LLI	CP007754	1929203	2.288	34.9	Atlantic Ocean	Sargasso Sea (BATS)	40	31.67	-64.17	1	1	1	0	0	0	1	0	Biller et al. (2014)
NATL1A	158	Prochlorococcus	LL	LLI	CP000553	1864731	2.195	35	Atlantic Ocean	North Atlantic Ocean	0	37.65	-40.02	1	1	1	0	0	0	1	0	Kettler et al. (2007)
NATL2A	162	Prochlorococcus	LL	LLI	CP000095	1842899	2.163	35.1	Atlantic Ocean	North Atlantic Ocean	0	38.98	-40.55	1	1	1	0	0	0	1	0	Kettler et al. (2007)
PAC1	n.a.	Prochlorococcus	LL	LLI	JNAX00000000	1842113	2.253	35.1	Pacific Ocean	Station ALOHA	100	22.75	-158.00	1	1	1	0	0	0	1	0	Biller et al. (2014)
LG	n.a.	Prochlorococcus	LL	LLII	JNAT00000000	1754713	1.967	36.4	Atlantic Ocean	Sargasso Sea	120	28.98	-64.35	0	0	0	0	0	0	0	0	Biller et al. (2014)
SS120	156	Prochlorococcus	LL	LLII	AE017126	1751081	1.936	36.4	Atlantic Ocean	Sargasso Sea	120	28.98	-64.35	0	0	0	0	0	0	0	0	Dufresne et al. (2003); Kettler et al. (2007); Dufresne et al. (2008)
MIT0601	n.a.	Prochlorococcus	LL	LLIII	JNAU00000000	1707592	1.919	37	Pacific Ocean	Station ALOHA	125	22.75	-158.00	0	0	0	0	0	0	0	0	Biller et al. (2014)
MIT0602	n.a.	Prochlorococcus	LL	LLIII	JNAV00000000	1751318	1.984	36.3	Pacific Ocean	Station ALOHA	125	22.75	-158.00	0	0	0	0	0	0	0	0	Biller et al. (2014)
MIT9211	n.a.	Prochlorococcus	LL	LLIII	CP000878	1688963	1.86	38	Pacific Ocean	Equatorial Pacific	83	0.00	-140	0	0	0	0	0	0	0	0	Kettler et al. (2007)
MIT0701	n.a.	Prochlorococcus	LL	LLIV	JNBA00000000	2595171	3.046	50.6	Atlantic Ocean	South Atlantic Ocean	150	-13.45	-0.04	0	0	0	0	0	0	0	0	Biller et al. (2014)
MIT9303	n.a.	Prochlorococcus	LL	LLIV	CP000554	2682675	2.988	50	Atlantic Ocean	Sargasso Sea	100	34.80	-66.20	0	0	0	0	0	0	0	0	Kettler et al. (2007)
MIT9313	407	Prochlorococcus	LL	LLIV	BX548175	2410874	2.839	50.7	Atlantic Ocean	Gulf Stream	135	37.51	-68.24	0	0	0	0	0	0	0	0	Rocap et al. (2003); Kettler et al. (2007)
n.a. : not applicable
aas of Doré et al. (2020). Formerly called Synechococcus; bSequence frameshifted; cPresence of Fe-S cluster in the flavin adenine dinucleotide
References
Dufresne, A., Salanoubat, M., Partensky, F. et al. Genome sequence of the cyanobacterium Prochlorococcus marinus SS120, a nearly minimal oxyphototrophic genome. Proc Natl Acad Sci 2003; 100(17) 10020-10025; DOI: 10.1073/pnas.1733211100
Toledo G, Palenik B, Brahamsha B. Swimming marine Synechococcus strains with widely different photosynthetic pigment ratios form a monophyletic group. Appl Environ Microbiol. 1999;65(12):5247–5251.
Choi DH, Noh JH, Lee JH. Application of pyrosequencing method for investigating the diversity of Synechococcus subcluster 5.1 in open ocean. Microbes Environ. 2014;29(1):17–22. doi:10.1264/jsme2.me13063
Choi, DH, Noh, JH. Phylogenetic diversity of Synechococcus strains isolated from the East China Sea and the East Sea. FEMS Microbiology Ecology 2009; 69(3):439–448; https://doi.org/10.1111/j.1574-6941.2009.00729.x
Doron, S., Fedida, A., Hernández-Prieto, M. et al. Transcriptome dynamics of a broad host-range cyanophage and its hosts. ISME J 2016; 10:1437–1455; https://doi.org/10.1038/ismej.2015.210
Marsan D, Wommack KE, Ravel J, Chen F. Draft Genome sequence of Synechococcus sp. strain CB0101, isolated from the Chesapeake bay estuary. Genome Announc. 2014;2(1):e01111-13. Published 2014 Jan 9. doi:10.1128/genomeA.01111-13
Marston, FM and Polson, WP, Whole-genome sequence of the cyanobacterium Synechococcus sp. strain WH 8101.Microbiol. Ress. Announc. 2020; 9(8): e01593-19, https://doi.org/10.1128/MRA.01593-19
