# Supplementary material for: Multiple Photolyases Protect the Marine Cyanobacterium Synechococcus from Ultraviolet Radiation
Source: mBio. 2022 Jul 20;13(4):e01511-22. doi: 10.1128/mbio.01511-22 (PMC9426592; doi:10.1128/mbio.01511-22)
Supplement: TABLE S2 [file mbio.01511-22-s0009.xls]

## Sheet: Supplemental Table S2
Supplemental Table S2: Characteristics of members of the DNA photolyase/cryptochrome family from outgroup reference organisms not included in Cyanorak v2.1. Interpro (IPR) domains (also shown as colored squares, as in Fig. 1), presence of Fe-S cluster, the most related picocyanobacterial gene by phylogeny (Fig. 2 ) or BlastN, and the most closely related cluster of likely orthologous gene (CLOG) …
Phylum	Class	Genus	Species	Strain Name	Locus_tag in genome	Gene name in genome	Genbank accession number(s) of individual protein sequences	Domains as of Fig. 1	Main InterPro domains (N-term/C-term)	Positions of IPR domains	Most related gene in picocyanobacteria	Closest CLOG in Cyanorak v2.1	Synonyms in Emmerich et al. (2020)'s (and other) nomenclatures	Characterized* or predicted function	Reference(s) for genome or *characterization of protein structure and/or function
Cyanobacteria	Cyanophyceae	Synechocystis	sp.	PCC 6803	slr1343	-	BAA18158		IPR007357/IPR036134	5-221/225-483	phr2d	CK_00001460	bact6-4/FeS-BCP (CryPro)	(6-4) photolyase (or cryptochrome)	Kaneko et al. (1995)
					slr0854	phrA	BAA17790		IPR036155/IPR036134	19-214/207-487	phr3	CK_00001330	Class I CPD (CPD-I)	*8-HDF-type CPD photolyase	Kaneko et al. (1995); *Hitomi et al. (2000);*Ng et al. (2000); *Ng & Pakrasi (2001)
					sll1629	phrB	BAA17766		IPR036155/IPR036134	2-151/171-443	phr8	CK_00056885	DASH (Cry-DASH)	*ssDNA CPD photolyase	Kaneko et al. (1995); *Selby & Sancar (2006)
Cyanobacteria	Cyanophyceae	Synechococcus	elongatus	PCC 7942	Synpcc7942_1171a	-	ABB57201		IPR007357/IPR036134	5-223/224-491	phr2d	CK_00001460	bact6-4/FeS-BCP (CryPro)	(6-4) photolyase (or cryptochrome)	Copeland A. et al (unpublished)
					Synpcc7942_0112a	-	ABB56144		IPR036155/IPR036134	4-203/193-472	phr3	CK_00001330	Class I CPD (CPD-I)	*8-HDF-type CPD photolyase	Copeland A. et al. (unpublished); *Tamada et al. (1997); *Zhang et al. (2007)
					Synpcc7942_1867a	-	ABB57897		IPR036134	39-261	phr4d	CK_00001540	Class I-related CPD?	(6-4) photolyase (or cryptochrome)	Copeland A. et al (unpublished); this study
					Synpcc7942_1868a, b	-	ABB57898		IPR036155	4-127	phr5	CK_00001541
Cyanobacteria	Cyanophyceae	Gloeobacter	violaceus	PCC 7421	glr0784	phrA	BAC88725		IPR036155/IPR036134	4-181/185-469	phr3	CK_00001330	Class I CPD (CPD-I)	8-HDF-type (?) CPD photolyase	Nakamura et al. (2003)
					glr0835	phrA	BAC88776		IPR036155/IPR036134	3-184/205-474	phr8	CK_00056885	DASH (Cry-DASH)	ssDNA CPD photolyase	Nakamura et al. (2003)
					glr1749	-	BAC89690		IPR036155/IPR036134	4-208/202-486	phr3	CK_00001330	Class I CPD (CPD-I)	8-HDF-type (6-4) photolyase	Nakamura et al. (2003); Hitomi et al. (2009); Ozturk (2017); Nakashima et al (1998)
Cyanobacteria	Cyanophyceae	Nostoc	punctiforme	PCC 73102	Npun_AR235c	-	ACC85090		IPR036155/IPR036134	1-198/189-470	phr1	CK_00001584	NewCRY	CPD photolyase or cryptochrome	Copeland A. et al. (unpublished)
					Npun_R3661	-	ACC82051		IPR007357/IPR036134	9-224/227-493	phr2d	CK_00001460	bact6-4/FeS-BCP (CryPro)	(6-4) photolyase or cryptochrome	Copeland A. et al (unpublished)
					Npun_F2029	-	ACC80656		IPR036155/IPR036134	5-201/198-476	phr3	CK_00001330	Class I CPD (CPD-I)	8-HDF-type (?) CPD photolyase	Copeland A. et al. (unpublished)
					Npun_F6479	-	ACC84742		IPR036134	33-265	phr4d	CK_00001540	Class I-related CPD?	(6-4) photolyase (or cryptochrome)	Copeland A. et al. (unpublished); this study
					Npun_F6480b	-	ACC84743		IPR036155	5-133	phr5	CK_00001541
Cyanobacteria	Cyanophyceae	Trichodesmium	erythraeum	IMS101	Tery_1113	-	ABG50476		IPR036155/IPR036134	3-170/194-473	phr3	CK_00001330	Class I CPD (CPD-I)	8-HDF-type (?) CPD photolyase	Copeland A. et al. (unpublished)
					Tery_3925	-	ABG52957		IPR007357/IPR036134	6-217/218-459	phr2	CK_00001460	bact6-4/FeS-BCP (CryPro)	CPD photolyase (or cryptochrome)	Copeland A. et al (unpublished)
					Tery_4538	-	ABG53518		IPR036155/IPR036134	3-185/207-478	phr8	CK_00056885	DASH (Cry-DASH)	ssDNA CPD photolyase	Copeland A. et al (unpublished)
Proteobacteria	Gammaproteobacteria	Vibrio	cholerae	O395	VC0395_A1004	cry2	ABQ19928		IPR036155/IPR036134	3-194/191-468	phr1	CK_00001584	NewCRY	*MTHF-type cryptochrome	Heidelberg J. (unpublished); *Worthington et al. (2003)
					VC0395_0425	-	ABQ19437		IPR007357/IPR036134	7-224/230-501	phr2d	CK_00001460	bact6-4/FeS-BCP (CryPro)	*6,7-DMRL-typee (6-4) photolyase	Heidelberg J. (unpublished); *Dikbas et al. (2019)
					VC0395_0080	phrB-2	ABQ19076		IPR036155/IPR036134	2-176/191-468	phr3	CK_00001330	Class I CPD (CPD-I)	*MTHF-type CPD photolyase	Heidelberg J. (unpublished); *Worthington et al. (2003)
					VC0395_A1410	cry1	ABQ20462		IPR036155/IPR036134	2-189/194-420	phr8	CK_00056885	DASH (Cry-DASH)	*MTHF-type ssDNA CPD photolyase	Heidelberg J. (unpublished); *Worthington et al. (2003)
Proteobacteria	Gammaproteobacteria	Escherichia	coli	K-12	b0708	phr	CQR80297		IPR036155/IPR036134	3-198/192-470	phr3	CK_00001330	Class I CPD (CPD-I)	*MTHF-type CPD photolyase	Gori F. (unpublished); *Li & Sancar (1990)
aGenes co-identical with genes sync0379_d, Syc1392_c, syc2227_c and Syc22226_c from S. elongatus (formerly Anacystis nidulans) PCC 6301, respectively.
bThe protein encoded by this gene does not possess a FAD domain and was thus not included in the phylogenetic tree in Fig. 2
cGene localized on a plasmid
dPresence of Fe-S cluster in the flavin adenine dinucleotide
e6,7-dimethyl-8-ribityllumazine
References
Dikbas UM, Tardu M, Canturk A, et al. (2019) Identification and Characterization of a New Class of (6-4) Photolyase from Vibrio cholerae. Biochemistry 58:4352-4360.
Hitomi, K., Okamoto, K., Daiyasu, H. et al. (2000) Bacterial cryptochrome and photolyase: characterization of two photolyase-like genes of Synechocystis sp. PCC6803. Nucleic Acids Res. 28: 2353–2362.
Hitomi K., DiTacchio L., Arvai A.S, et al. (2009) Functional motifs in the (6-4) photolyase crystal structure make a comparative framework for DNA repair photolyases and clock cryptochromes. Proc. Natl Acad. Sci. USA 106: 6962-6967.
Kaneko T., Tanaka A., Sato S. et al. (1995) Sequence analysis of the genome of the unicellular cyanobacterium Synechocystis sp. strain PCC6803. I. Sequence features in the 1 Mb region from map positions 64% to 92% of the genome. DNA Res. 2:153-198.
Li Y.F. & Sancar A. (1990) Active site of Escherichia coli DNA photolyase: mutations at Trp277 alter the selectivity of the enzyme without affecting the quantum yield of photorepair. Biochemistry 29:5698-5706.
Nakamura Y., Kaneoko T., Sato S. et al. (2003) Complete genome structure of Gloeobacter violaceus PCC 7421, a cyanobacterium that lacks thylakoids. DNA Res. 10: 137–145.
Nakajima S, Sugiyama M, Iwai S, et al. (1998) Cloning and characterization of a gene (UVR3) required for photorepair of 6-4 photoproducts in Arabidopsis thaliana. Nucleic Acids Res. 26:638-644
Ng W.O. & Pakrasi H.B. (2001) DNA photolyase are the major UV resistance factors in the cyanobacterium Synechocystis sp . PCC 6803. Mol. Gen. Genet. 264: 924-930.
Ng WO., Zentella R., Wang Y. et al. (2000) phrA, the major photoreactivating factor in the cyanobacterium Synechocystis sp. strain PCC 6803 codes for a cyclobutane-pyrimidine-dimer-specific DNA photolyase. Arch. Microbiol. 173: 412–417.
Ozturk N. (2017) Phylogenetic and Functional Classification of the Photolyase/Cryptochrome Family. Photochem Photobiol.93:104-111.
Selby C.P. & Sancar A. (2006) A cryptochrome/photolyase class of enzymes with single-stranded DNA-specific photolyase activity. Proc. Natl Acad. Sci. USA 103: 17696-17700.
Tamada T., Kitadokoro K., Higuchi Y. et al. (1997) Crystal structure of DNA photolyase from Anacystis nidulans. Nat. Struct. Biol. 4: 887–891.
Worthington E.N. , Kavakli I.H., Berrocal-Tito G. et al. (2003) Purification and characterization of three members of the photolyase/cryptochrome family blue-light photoreceptors from Vibrio cholerae. J. Biol. Chem. 278: 39143-39154.
Zhang L.W. , Li M. and Wu Q.Y. (2007) Influence of ultraviolet-C on structure and function of Synechococcus sp. PCC 7942 photolyase. Biochemistry 72: 540-544.
